# Supplementary material for: Biocompatible Preparation of Beta-Lactoglobulin/Chondroitin Sulfate Carrier Nanoparticles and Modification of Their Colloidal and Hydropathic Properties by Tween 80
Source: Polymers (Basel). 2024 Jul 12;16(14):1995. doi: 10.3390/polym16141995 (PMC11280915; doi:10.3390/polym16141995)
Supplement: Supplementary file 1 [file polymers-16-01995-s001.zip]

Archive with 1 entries (1 files):
- polymers-3098987-supplementary.pdf
